# Supplementary material for: Sr2MnO2Na1.6Se2: A Metamagnetic Layered Oxychalcogenide Synthesized by Reductive Na Intercalation to Break [Se2]2– Perselenide Dimer Units
Source: Chem Mater. 2024 May 30;36(11):5730–40. doi: 10.1021/acs.chemmater.4c00801 (PMC11171288; doi:10.1021/acs.chemmater.4c00801)
Supplement: Supplementary file 2 — cm4c00801_si_002.cif [file cm4c00801_si_002.cif]

_chemical_name_mineral Sr2MnO2Na1.60Se2
_cell_length_a 4.09465(15)
_cell_length_b 4.09465(15)
_cell_length_c 20.3485(16)
_cell_angle_alpha 90
_cell_angle_beta 90
_cell_angle_gamma 90
_cell_volume 341.17(4)
_symmetry_space_group_name_H-M I4/mmm
_space_group_crystal_system       tetragonal

_exptl_crystal_description powder
_diffrn_measurement_device_type 'D2b ILL'
_diffrn_radiation_wavelength 1.594
_cell_formula_units_Z 2
_diffrn_measured_fraction_theta_full 1
_cell_measurement_temperature 300
_diffrn_ambient_temperature 300
_cell_measurement_theta_min 7
_cell_measurement_theta_max 145
_diffrn_reflns_number 3200
_cell_measurement_reflns_used 5770
_chemical_formula_weight  456.88
_exptl_crystal_density_diffrn 4.447
_refine_ls_number_parameters 36
_chemical_formula_sum 'Sr2 Mn O2 Na1.60 Se2'
 _diffrn_reflns_av_R_equivalents 0.0
 _refine_ls_R_factor_all 2.174
 _refine_ls_goodness_of_fit_all 1.175
 
loop_
	_symmetry_equiv_pos_as_xyz
	 'x, y, z '
	 '-x, -y, z '
	 '-x, y, -z '
	 '-x, y, z '
	 '-y, -x, -z '
	 '-y, -x, z '
	 '-y, x, -z '
	 '-y, x, z '
	 'y, -x, -z '
	 'y, -x, z '
	 'y, x, -z '
	 'y, x, z '
	 'x, -y, -z '
	 'x, -y, z '
	 'x, y, -z '
	 '-x, -y, -z '
	 'x+1/2, y+1/2, z+1/2 '
	 '-x+1/2, -y+1/2, z+1/2 '
	 '-x+1/2, y+1/2, -z+1/2 '
	 '-x+1/2, y+1/2, z+1/2 '
	 '-y+1/2, -x+1/2, -z+1/2 '
	 '-y+1/2, -x+1/2, z+1/2 '
	 '-y+1/2, x+1/2, -z+1/2 '
	 '-y+1/2, x+1/2, z+1/2 '
	 'y+1/2, -x+1/2, -z+1/2 '
	 'y+1/2, -x+1/2, z+1/2 '
	 'y+1/2, x+1/2, -z+1/2 '
	 'y+1/2, x+1/2, z+1/2 '
	 'x+1/2, -y+1/2, -z+1/2 '
	 'x+1/2, -y+1/2, z+1/2 '
	 'x+1/2, y+1/2, -z+1/2 '
	 '-x+1/2, -y+1/2, -z+1/2 '
loop_
_atom_site_label
_atom_site_type_symbol
_atom_site_symmetry_multiplicity
_atom_site_fract_x
_atom_site_fract_y
_atom_site_fract_z
_atom_site_occupancy
_atom_site_B_iso_or_equiv
Sr1 Sr+2   4 0.5 0.5 0.08239(11) 1 0.55(6)
Mn1 Mn+2   2 0 0 0 1 0.45(12)
O1 O   4 0.5 0 0 1 0.78(6)
Na1 Na+1   4 0.5 0 0.25 0.800(12) 2.20(9)
Se1 Se   4 0 0 0.14989(11) 1 1.10(4)
loop_
_refln_index_h
_refln_index_k
_refln_index_l
_refln_F_squared_calc
_refln_F_squared_meas
_refln_F_squared_sigma
   0    0    2         0.11         0.11       0.00
   0    0    4         0.22         0.22       0.01
   0    0    6         0.00         0.00       0.00
   0    0    8         0.64         0.66       0.02
   0    0   10         0.25         0.26       0.01
   0    0   12         5.38         5.24       0.07
   0    0   14         2.80         2.82       0.05
   0    0   16         0.16         0.17       0.01
   0    0   18         1.17         1.18       0.04
   0    0   20         1.28         1.29       0.06
   0    0   22         0.10         0.10       0.02
   0    0   24         0.72         0.72       0.05
   1    0    1         1.05         1.06       0.01
   1    0    3         8.55         8.44       0.06
   1    0    5         1.56         1.59       0.03
   1    0    7        12.79        12.47       0.10
   1    0    9         3.25         3.21       0.07
   1    0   11        13.19        12.85       0.14
   1    0   13         0.11         0.11       0.01
   1    0   15         0.49         0.50       0.05
   1    0   17         0.74         0.72       0.05
   1    0   19         5.52         5.46       0.17
   1    0   21         0.66         0.66       0.04
   1    0   23        12.71        12.63       0.30
   1    1    0         0.94         0.95       0.02
   1    1    2         1.29         1.31       0.03
   1    1    4        37.33        37.44       0.31
   1    1    6         2.99         3.03       0.06
   1    1    8        12.05        11.96       0.15
   1    1   10         7.95         7.90       0.12
   1    1   12         0.04         0.04       0.01
   1    1   14         1.87         1.88       0.09
   1    1   16        26.57        26.43       0.35
   1    1   18        16.28        16.17       0.33
   1    1   20         3.10         3.13       0.14
   1    1   22         1.63         1.64       0.12
   2    0    0        20.47        21.21       0.17
   2    0    2         0.54         0.54       0.02
   2    0    4         0.90         0.91       0.03
   2    0    6         0.01         0.01       0.00
   2    0    8         2.04         2.04       0.07
   2    0   10         0.74         0.74       0.05
   2    0   12        19.13        19.10       0.28
   2    0   14        10.38        10.24       0.21
   2    0   16         0.67         0.67       0.06
   2    0   18         4.18         4.17       0.19
   2    0   20         4.26         4.25       0.24
   2    0   22         0.43         0.43       0.07
   2    1    1         2.17         2.17       0.05
   2    1    3        15.24        15.69       0.14
   2    1    5         2.91         2.86       0.07
   2    1    7        22.94        23.04       0.25
   2    1    9         5.81         5.79       0.14
   2    1   11        24.17        24.23       0.32
   2    1   13         0.30         0.30       0.04
   2    1   15         0.93         0.94       0.10
   2    1   17         1.21         1.20       0.11
   2    1   19        10.00        10.03       0.36
   2    1   21         1.13         1.13       0.09
   2    2    0        18.13        18.27       0.19
   2    2    2         0.60         0.60       0.04
   2    2    4         0.91         0.92       0.04
   2    2    6         0.01         0.01       0.01
   2    2    8         1.61         1.61       0.07
   2    2   10         0.53         0.51       0.05
   2    2   12        17.05        17.29       0.32
   2    2   14         9.59         9.54       0.22
   2    2   16         0.66         0.67       0.07
   2    2   18         3.75         3.75       0.21
   3    0    1         1.11         1.10       0.04
   3    0    3         6.80         6.94       0.09
   3    0    5         1.35         1.38       0.05
   3    0    7        10.29        10.23       0.17
   3    0    9         2.60         2.59       0.07
   3    0   11        11.08        11.28       0.20
   3    0   13         0.19         0.19       0.03
   3    0   15         0.44         0.44       0.05
   3    0   17         0.49         0.49       0.06
   3    0   19         4.53         4.52       0.20
   3    1    0         1.74         1.77       0.07
   3    1    2         2.52         2.59       0.11
   3    1    4        58.98        58.68       0.60
   3    1    6         6.69         6.81       0.26
   3    1    8        19.55        18.97       0.33
   3    1   10        13.47        13.77       0.31
   3    1   12         0.01         0.01       0.02
   3    1   14         2.44         2.43       0.21
   3    1   16        42.24        42.02       0.77
   3    1   18        28.90        29.03       0.78
   3    2    1         2.25         2.26       0.11
   3    2    3        12.14        12.29       0.21
   3    2    5         2.52         2.58       0.12
   3    2    7        18.47        18.64       0.37
   3    2    9         4.67         4.66       0.16
   3    2   11        20.31        20.26       0.41
   3    2   13         0.47         0.47       0.08
   3    2   15         0.83         0.83       0.09
   3    3    0         0.78         0.78       0.05
   3    3    2         1.18         1.19       0.08
   3    3    4        23.46        23.59       0.41
   3    3    6         3.54         3.54       0.20
   3    3    8         8.02         8.02       0.21
   3    3   10         5.64         5.65       0.19
   3    3   12         0.00         0.00       0.01
   4    0    0        14.28        14.25       0.25
   4    0    2         0.70         0.70       0.06
   4    0    4         0.91         0.90       0.06
   4    0    6         0.00         0.00       0.01
   4    0    8         0.99         1.00       0.08
   4    0   10         0.25         0.25       0.05
   4    0   12        13.61        13.72       0.39
   4    0   14         8.14         8.14       0.26
   4    1    1         2.27         2.26       0.13
   4    1    3        10.84        10.99       0.24
   4    1    5         2.35         2.34       0.13
   4    1    7        16.59        16.58       0.43
   4    1    9         4.19         4.17       0.15
   4    1   11        18.64        18.76       0.46
   4    1   13         0.55         0.55       0.10
   4    2    0        25.41        25.45       0.51
   4    2    2         1.45         1.45       0.14
   4    2    4         1.79         1.79       0.14
   4    2    6         0.00         0.00       0.01
   4    2    8         1.55         1.54       0.17
   4    2   10         0.34         0.34       0.09
loop_
	_geom_bond_atom_site_label_1
	_geom_bond_atom_site_label_2
	_geom_bond_distance
	_geom_bond_site_symmetry_1
	_geom_bond_site_symmetry_2
	Sr1       O1        2.6462(15) 1_555   5_665
	Sr1       O1        2.6462(15) 1_555   1_565
	Sr1       O1        2.6462(15) 1_555   1_555
	Sr1       O1        2.6462(15) 1_555   5_565
	Mn1       O1        2.04733 1_555   5_555
	Mn1       O1        2.04733 1_555   5_565
	Mn1       O1        2.04733 1_555   1_555
	Mn1       O1        2.04733 1_555   1_455
	Mn1       Se1       3.050(2) 1_555   3_555
	Mn1       Se1       3.050(2) 1_555   1_555
	O1        Mn1       2.04733 1_555   1_655
	O1        Mn1       2.04733 1_555   1_555
	O1        Sr1       2.6462(15) 1_555   1_545
	O1        Sr1       2.6462(15) 1_555   3_655
	O1        Sr1       2.6462(15) 1_555   1_555
	O1        Sr1       2.6462(15) 1_555   3_645
	O1        O1        2.89536 1_555   5_655
	O1        O1        2.89536 1_555   5_565
	O1        O1        2.89536 1_555   5_555
	O1        O1        2.89536 1_555   5_665
	Na1       Se1       2.8882(16) 1_555   1_655
	Na1       Se1       2.8882(16) 1_555  19_545
	Na1       Se1       2.8882(16) 1_555  19_555
	Na1       Se1       2.8882(16) 1_555   1_555
	Na1       Na1       2.89536 1_555   6_655
	Na1       Na1       2.89536 1_555   6_565
	Na1       Na1       2.89536 1_555   6_665
	Na1       Na1       2.89536 1_555   6_555
	Se1       Na1       2.8882(16) 1_555   6_555
	Se1       Na1       2.8882(16) 1_555   1_455
	Se1       Na1       2.8882(16) 1_555   6_565
	Se1       Na1       2.8882(16) 1_555   1_555
	Se1       Mn1       3.050(2) 1_555   1_555
	loop_
		_geom_angle_atom_site_label_1
		_geom_angle_atom_site_label_2
		_geom_angle_atom_site_label_3
		_geom_angle
		_geom_angle_site_symmetry_1
		_geom_angle_site_symmetry_2
		_geom_angle_site_symmetry_3
	O1        Sr1       O1         66.33(4)  1_565 1_555   5_665
	O1        Sr1       O1         101.37(8)  1_555 1_555   1_565
	O1        Sr1       O1         66.33(4)  1_555 1_555   5_665
	O1        Sr1       O1         66.33(4)  5_565 1_555   1_555
	O1        Sr1       O1         66.33(4)  5_565 1_555   1_565
	O1        Sr1       O1         101.37(8)  5_565 1_555   5_665
	O1        Mn1       O1         180.000   5_565 1_555   5_555
	O1        Mn1       O1         90.000    1_555 1_555   5_565
	O1        Mn1       O1         90.000    1_555 1_555   5_555
	O1        Mn1       O1         180.000   1_455 1_555   1_555
	O1        Mn1       O1         90.000    1_455 1_555   5_565
	O1        Mn1       O1         90.000    1_455 1_555   5_555
	Se1       Mn1       O1         90.000    3_555 1_555   1_455
	Se1       Mn1       O1         90.000    3_555 1_555   1_555
	Se1       Mn1       O1         90.000    3_555 1_555   5_565
	Se1       Mn1       O1         90.000    3_555 1_555   5_555
	Se1       Mn1       Se1        179.99999879(3)  1_555 1_555   3_555
	Se1       Mn1       O1         90.000    1_555 1_555   1_455
	Se1       Mn1       O1         90.000    1_555 1_555   1_555
	Se1       Mn1       O1         90.000    1_555 1_555   5_565
	Se1       Mn1       O1         90.000    1_555 1_555   5_555
	Mn1       O1        Mn1        180.000   1_555 1_555   1_655
	Sr1       O1        Mn1        90.000    1_545 1_555   1_555
	Sr1       O1        Mn1        90.000    1_545 1_555   1_655
	Sr1       O1        Sr1        180.000   3_655 1_555   1_545
	Sr1       O1        Mn1        90.000    3_655 1_555   1_555
	Sr1       O1        Mn1        90.000    3_655 1_555   1_655
	Sr1       O1        Sr1        78.63(8)  1_555 1_555   3_655
	Sr1       O1        Sr1        101.37(8)  1_555 1_555   1_545
	Sr1       O1        Mn1        90.000    1_555 1_555   1_555
	Sr1       O1        Mn1        90.000    1_555 1_555   1_655
	Sr1       O1        Sr1        180.000   3_645 1_555   1_555
	Sr1       O1        Sr1        101.37(8)  3_645 1_555   3_655
	Sr1       O1        Sr1        78.63(8)  3_645 1_555   1_545
	Sr1       O1        Mn1        90.000    3_645 1_555   1_555
	Sr1       O1        Mn1        90.000    3_645 1_555   1_655
	O1        O1        Sr1        56.83(2)  5_655 1_555   3_645
	O1        O1        Sr1        123.17(2)  5_655 1_555   1_555
	O1        O1        Sr1        123.17(2)  5_655 1_555   3_655
	O1        O1        Sr1        56.83(2)  5_655 1_555   1_545
	O1        O1        Mn1        135.000   5_655 1_555   1_555
	O1        O1        Mn1        45.000    5_655 1_555   1_655
	O1        O1        O1         180.000   5_565 1_555   5_655
	O1        O1        Sr1        123.17(2)  5_565 1_555   3_645
	O1        O1        Sr1        56.83(2)  5_565 1_555   1_555
	O1        O1        Sr1        56.83(2)  5_565 1_555   3_655
	O1        O1        Sr1        123.17(2)  5_565 1_555   1_545
	O1        O1        Mn1        45.000    5_565 1_555   1_555
	O1        O1        Mn1        135.000   5_565 1_555   1_655
	O1        O1        O1         90.000    5_555 1_555   5_565
	O1        O1        O1         90.000    5_555 1_555   5_655
	O1        O1        Sr1        56.83(2)  5_555 1_555   3_645
	O1        O1        Sr1        123.17(2)  5_555 1_555   1_555
	O1        O1        Sr1        123.17(2)  5_555 1_555   3_655
	O1        O1        Sr1        56.83(2)  5_555 1_555   1_545
	O1        O1        Mn1        45.000    5_555 1_555   1_555
	O1        O1        Mn1        135.000   5_555 1_555   1_655
	O1        O1        O1         180.000   5_665 1_555   5_555
	O1        O1        O1         90.000    5_665 1_555   5_565
	O1        O1        O1         90.000    5_665 1_555   5_655
	O1        O1        Sr1        123.17(2)  5_665 1_555   3_645
	O1        O1        Sr1        56.83(2)  5_665 1_555   1_555
	O1        O1        Sr1        56.83(2)  5_665 1_555   3_655
	O1        O1        Sr1        123.17(2)  5_665 1_555   1_545
	O1        O1        Mn1        135.000   5_665 1_555   1_555
	O1        O1        Mn1        45.000    5_665 1_555   1_655
	Se1       Na1       Se1        119.84(4) 19_545 1_555   1_655
	Se1       Na1       Se1        90.29(7) 19_555 1_555  19_545
	Se1       Na1       Se1        119.84(4) 19_555 1_555   1_655
	Se1       Na1       Se1        119.84(4)  1_555 1_555  19_555
	Se1       Na1       Se1        119.84(4)  1_555 1_555  19_545
	Se1       Na1       Se1        90.29(7)  1_555 1_555   1_655
	Na1       Na1       Se1        120.082(19)  6_655 1_555   1_555
	Na1       Na1       Se1        120.082(19)  6_655 1_555  19_555
	Na1       Na1       Se1        59.918(19)  6_655 1_555  19_545
	Na1       Na1       Se1        59.918(19)  6_655 1_555   1_655
	Na1       Na1       Na1        180.000   6_565 1_555   6_655
	Na1       Na1       Se1        59.918(19)  6_565 1_555   1_555
	Na1       Na1       Se1        59.918(19)  6_565 1_555  19_555
	Na1       Na1       Se1        120.082(19)  6_565 1_555  19_545
	Na1       Na1       Se1        120.082(19)  6_565 1_555   1_655
	Na1       Na1       Na1        90.000    6_665 1_555   6_565
	Na1       Na1       Na1        90.000    6_665 1_555   6_655
	Na1       Na1       Se1        120.082(19)  6_665 1_555   1_555
	Na1       Na1       Se1        59.918(19)  6_665 1_555  19_555
	Na1       Na1       Se1        120.082(19)  6_665 1_555  19_545
	Na1       Na1       Se1        59.918(19)  6_665 1_555   1_655
	Na1       Na1       Na1        180.000   6_555 1_555   6_665
	Na1       Na1       Na1        90.000    6_555 1_555   6_565
	Na1       Na1       Na1        90.000    6_555 1_555   6_655
	Na1       Na1       Se1        59.918(19)  6_555 1_555   1_555
	Na1       Na1       Se1        120.082(19)  6_555 1_555  19_555
	Na1       Na1       Se1        59.918(19)  6_555 1_555  19_545
	Na1       Na1       Se1        120.082(19)  6_555 1_555   1_655
	Na1       Se1       Na1        60.16(4)  1_455 1_555   6_555
	Na1       Se1       Na1        60.16(4)  6_565 1_555   1_455
	Na1       Se1       Na1        90.29(7)  6_565 1_555   6_555
	Na1       Se1       Na1        60.16(4)  1_555 1_555   6_565
	Na1       Se1       Na1        90.29(7)  1_555 1_555   1_455
	Na1       Se1       Na1        60.16(4)  1_555 1_555   6_555
	Mn1       Se1       Na1        134.86(3)  1_555 1_555   1_555
	Mn1       Se1       Na1        134.86(3)  1_555 1_555   6_565
	Mn1       Se1       Na1        134.86(3)  1_555 1_555   1_455
	Mn1       Se1       Na1        134.86(3)  1_555 1_555   6_555
